# Supplementary material for: Citrus flush shoot ontogeny modulates biotic potential of Diaphorina citri
Source: PLoS One. 2018 Jan 5;13(1):e0190563. doi: 10.1371/journal.pone.0190563 (PMC5755881; doi:10.1371/journal.pone.0190563)
Supplement: S1 Appendix — (XLSX) [file pone.0190563.s001.xlsx]

## Sheet: Sheet
Day	Plant	Lenght (mm)	Stage
0	1	2	V1
0	2	1	V1
0	3	2	V1
0	4	2	V1
1	1	5	V1
1	2	3	V1
1	3	4	V1
1	4	5	V1
2	1	5	V1
2	2	3	V1
2	3	5	V1
2	4	6	V1
3	1	6	V1
3	2	4	V1
3	3	5	V1
3	4	6.5	V1
4	1	7	V2
4	2	5	V1
4	3	5.5	V1
4	4	7	V2
5	1	9	V2
5	2	5	V1
5	3	8	V2
5	4	10	V2
6	1	12	V2
6	2	11	V2
6	3	10	V2
6	4	13	V2
7	1	15	V2
7	2	11	V2
7	3	12	V2
7	4	14	V2
8	1	22	V3
8	2	17	V2
8	3	19	V2
8	4	24	V3
9	1	29	V3
9	2	25	V3
9	3	25	V3
9	4	32	V3
10	1	42	V3
10	2	33	V3
10	3	42.5	V3
10	4	43	V3
11	1	53	V3
11	2	47	V3
11	3	53.2	V3
11	4	58	V3
12	1	67	V3
12	2	64	V3
12	3	62	V3
12	4	73	V3
13	1	77	V3
13	2	82	V3
13	3	74	V3
13	4	82	V3
14	1	84	V3
14	2	95	V3
14	3	88	V3
14	4	94	V3
15	1	87	V4
15	2	112	V3
15	3	99	V3
15	4	98	V3
16	1	89	V4
16	2	121	V3
16	3	113	V3
16	4	102	V3
17	1	91	V4
17	2	127	V3
17	3	119	V3
17	4	106	V4
18	1	91	V4
18	2	132	V3
18	3	128	V3
18	4	106	V4
19	1	93	V4
19	2	138	V4
19	3	136	V3
19	4	107	V4
20	1	94	V4
20	2	141	V4
20	3	138	V4
20	4	107	V4
21	1	94	V4
21	2	141	V4
21	3	141	V4
21	4	108	V4
22	1	95	V4
22	2	142	V4
22	3	144	V4
22	4	110	V4
23	1	96	V5
23	2	144	V4
23	3	144	V4
23	4	110	V4
24	1	96	V5
24	2	144	V4
24	3	144	V4
24	4	110	V5
25	1	96	V5
25	2	145	V5
25	3	145	V4
25	4	110	V5
26	1	96	V5
26	2	146	V5
26	3	145	V5
26	4	110.5	V5
27	1	97	V5
27	2	147	V5
27	3	146	V5
27	4	112	V5
28	1	97	V5
28	2	147	V5
28	3	147	V5
28	4	112	V5
29	1	97	V5
29	2	148	V5
29	3	149	V5
29	4	113	V5
30	1	97	V5
30	2	149	V5
30	3	149	V5
30	4	113	V5
31	1	97	V5
31	2	149	V5
31	3	149	V5
31	4	113	V5
32	1	97	V5
32	2	149	V5
32	3	149	V5
32	4	113	V5
33	1	97	V5
33	2	150	V5
33	3	151	V5
33	4	113	V5
34	1	97	V5
34	2	150	V5
34	3	151	V5
34	4	113	V5
35	1	97	V5
35	2	150	V5
35	3	153	V5
35	4	113	V5
