# Supplementary material for: Citrus flush shoot ontogeny modulates biotic potential of Diaphorina citri
Source: PLoS One. 2018 Jan 5;13(1):e0190563. doi: 10.1371/journal.pone.0190563 (PMC5755881; doi:10.1371/journal.pone.0190563)
Supplement: S2 Appendix — (XLSX) [file pone.0190563.s002.xlsx]

## Sheet: CER
Ambient	Stage	Egg	Nimph	Male	Female	Adult	egg-adult cycle
CER	V1	35	26	12	11	23	15.0286
CER	V1	29	26	11	10	21	14.6166
CER	V1	25	22	8	9	17	16.0067
CER	V1	18	14	2	9	11	15.9719
CER	V1	39	34	16	16	32	15.8478
CER	V1	28	24	4	17	21	13.8612
CER	V1	24	21	5	10	15	14.7792
CER	V1	21	17	3	6	9	16.6958
CER	V1	19	16	5	8	13	13.4878
CER	V2	17	7	3	3	6	14.5057
CER	V2	65	61	28	30	58	16.0708
CER	V2	39	28	12	13	25	14.5259
CER	V2	72	55	22	20	42	14.8132
CER	V2	47	42	20	16	36	14.075
CER	V2	18	8	5	2	7	14.0385
CER	V2	65	46	15	12	27	14.4261
CER	V2	75	58	16	36	52	14.3562
CER	V2	40	27	11	15	26	14.5919
CER	V2	28	26	10	15	25	14.5248
CER	V2	102	88	45	35	80	15.3149
CER	V2	56	49	17	28	45	15.355
CER	V2	0
CER	V2	74	41	13	19	32	15.009
CER	V2	45	42	19	15	34	14.4332
CER	V2	43	32	9	22	31	15.1621
CER	V2	50	32	11	15	26	14.538
CER	V2	65	51	24	22	46	14.7743
CER	V2	22	21	14	6	20	14.9131
CER	V3	35	29	6	12	18	14.5039
CER	V3	49	26	10	14	24	14.3
CER	V3	71	58	23	31	54	14.9716
CER	V3	98	79	41	29	70	14.7792
CER	V3	55	42	17	23	40	14.9237
CER	V3	0
CER	V3	39	31	13	11	24	15.8478
CER	V3	80	71	24	31	55	15.062
CER	V3	78	55	25	17	42	15.9719
CER	V3	57	34	16	15	31	16.0067
CER	V3	79	53	22	27	49	14.3265
CER	V3	77	69	27	35	62	14.623
CER	V3	70	57	30	21	51	14.6086
CER	V3	133	121	65	51	116	15.0373
CER	V3	7	4	2	1	3	15.4124
CER	V3	0
CER	V4	41	22	0	1	1	15.8422
CER	V4	0
CER	V4	16	12			0
CER	V4	13	10			0
CER	V4	16	12			0
CER	V4	21	9			0
CER	V4	10	7			0
CER	V4	47	37			0
CER	V4	59	39			0
CER	V4	4	3			0
CER	V4	56	41			0
CER	V4	0
CER	V4	55	42	3	6	9	15.1964
CER	V4	15	12	2	4	6	14.7409
CER	V5	0
CER	V5	2	2			0
CER	V5	7	4			0
CER	V5	0
CER	V5	8	5			0
CER	V5	0
CER	V5	0
CER	V5	0
CER	V5	1	1			0
CER	V5	5	3			0
CER	V5	0
CER	V5	37	32			0
CER	V5	0
CER	V5	0
CER	V5	12	9			0
CER	V5	2	1			0
CER	V5	0
CER	V5	0
CER	V6	0
CER	V6	0
CER	V6	0
CER	V6	0
CER	V6	0

## Sheet: SH
Ambient	Stage	Egg	Nimph	Male	Female	Adult	egg-adult cycle	Time to oviposition
SH	V1	85	76	22	27	49	22.8528	2
SH	V1	47	39	15	10	25	22.5306	1
SH	V1	25	17	5	6	11	22.3655	0
SH	V1	8	5	0	0	0		1
SH	V1	132	112	43	42	85	27.0793	0
SH	V1	17	14	2	4	6	21.5029	2
SH	V1	19	15	2	4	6	27	0
SH	V1	24	19	0	2	2	26	2
SH	V1	14	10	0	0	0		3
SH	V1	25	21	8	8	16	22.4142	0
SH	V1	62	56	17	26	43	22.1555	1
SH	V1	97	87	32	41	73	21.9544	2
SH	V1	5	4	1	2	3	24.2222	1
SH	V2	28	23	3	5	8	21.5487	0
SH	V2	79	59	15	16	31	24.8577	2
SH	V2	46	32	8	10	18	24.4859	0
SH	V2	94	87	39	42	81	23.7562	2
SH	V2	32	30	13	14	27	22.6775	0
SH	V2	31	29	18	7	25	19.293	0
SH	V2	14	6	3	2	5	25.6267	0
SH	V2	65	63	35	26	61	22.3427	1
SH	V2	109	102	47	50	97	23.2472	2
SH	V2	35	33	15	15	30	21.3296	0
SH	V2	136	103	41	52	93	24.7227	1
SH	V2	133	126	55	54	109	16.957	2
SH	V2	66	54	16	14	30	23.7247	3
SH	V2	29	27	10	13	23	22.1481	0
SH	V2	34	31	12	16	28	16.2002	0
SH	V2	216	201	75	118	193	21.0802	3
SH	V2	4	3	1	1	2	21.6667	0
SH	V3	68	55	16	18	34	26.628	0
SH	V3	61	50	23	18	41	22.1963	0
SH	V3	7	4	0	1	1	21	0
SH	V3	8	8	3	4	7	26.6637	2
SH	V3	15	9	1	8	9	21.9605	0
SH	V3	19	15	6	7	13	24.8486	0
SH	V3	129	81	41	38	79	21.9448	0
SH	V3	26	23	11	9	20	21.9657	0
SH	V3	72	69	29	37	66	22.5976	0
SH	V3	75	70	23	32	55	22.5875	1
SH	V3	54	45	14	22	36	24.6243	1
SH	V3	21	20	5	5	10	23.4113	0
SH	V3	27	24	11	8	19	19.5632	0
SH	V3	48	42	15	17	32	24.6289	3
SH	V3	71	64	26	31	57	18.9393	0
SH	V3	29	25	4	6	10	20.7591	0
SH	V3	35	30	13	16	29	19.1148	3
SH	V3	12	11	6	4	10	23.6195	0
SH	V3	9	9	2	5	7	21.0749	0
SH	V4	25	20	0	1	1	25	1
SH	V4	39	30	5	5	10	23.4878	2
SH	V4	19	15	1	7	8	26.431	0
SH	V4	46	35	6	5	11	27.1827	3
SH	V4	3	2	0	0	0		0
SH	V4	3	3	0	1	1	20	0
SH	V4	5	4	0	0	0		1
SH	V4	6	5	2	1	3	26.8636	0
SH	V4	12	10	3	1	4	22.5	0
SH	V4	50	43	9	24	33	27.1029	0
SH	V4	25	22	1	4	5	21	3
SH	V4	35	29	8	8	16	27.0075	3
SH	V4	51	39	3	3	6	22.9833	1
SH	V5	20	18	0	1	1	20	2
SH	V5	5	3	0	0	0		5
SH	V5	29	20	2	5	7	25	3
SH	V5	11	10	0	0	0		5
SH	V5	21	17	3	5	8	25.1631	2
SH	V5	11	8	1	0	1	20	1
SH	V5	17	13	0	1	1	24	2
SH	V5	17	12	1	1	2	25	1
SH	V5	49	39	0	0	0		3
SH	V5	6	5	1	4	5	23.8286	7
SH	V5	4	4	0	1	1	24	7
SH	V5	9	4	0	2	2	28	3
SH	V5	32	12	1	2	3	22	1
SH	V5	3	3	0	1	1	20	2
SH	V5	0
SH	V5	7	5	0	0	0		3
SH	V5	10	7	0	0	0		3
SH	V5	55	40	15	20	35	26.7235	0
SH	V5	7	6	0	1	1	21	3
SH	V5	29	24	0	2	2	24	3
SH	V5	6	5	1	0	1	20	0
SH	V5	9	7	0	0	0		3
SH	V5	0
SH	V5	32	29	5	7	12	24.6983	3
SH	V5	11	8	1	1	2	23	3
SH	V5	19	15	1	0	1	27	3
SH	V5	54	41	0	0	0		2
SH	V5	11	9	0	0	0		0
SH	V5	8	7	1	1	2	25	3
SH	V5	17	14	0	0	0		2
SH	V6	0
SH	V6	0
SH	V6	0
SH	V6	0
SH	V6	0
