# Supplementary material for: Citrus flush shoot ontogeny modulates biotic potential of Diaphorina citri
Source: PLoS One. 2018 Jan 5;13(1):e0190563. doi: 10.1371/journal.pone.0190563 (PMC5755881; doi:10.1371/journal.pone.0190563)
Supplement: S3 Appendix — (XLSX) [file pone.0190563.s003.xlsx]

## Sheet: Adult Emergence
Day	Male (#)	Female (#)	Male (cumulative)	Female (cumulative)
1	2	1	2	1
2	6	5	8	6
3	48	36	56	42
4	123	123	179	165
5	182	179	361	344
6	117	162	478	506
7	124	145	602	651
8	103	126	705	777
9	61	92	766	869
10	40	51	806	920
11	23	36	829	956
12	21	36	850	992
13	6	7	856	999
14	13	22	869	1021
15	0	0	869	1021
16	0	0	869	1021
17	3	8	872	1029
